# Supplementary material for: Cell Proliferation Is Strongly Associated with the Treatment Conditions of an ER Stress Inducer New Anti-Melanoma Drug in Melanoma Cell Lines
Source: Biomedicines. 2021 Jan 20;9(2):96. doi: 10.3390/biomedicines9020096 (PMC7908983; doi:10.3390/biomedicines9020096)
Supplement: Supplementary file 1 [file biomedicines-09-00096-s001.zip]

Archive with 9 entries (9 files):
- Supplementary Figure_1_Szasz.tif
- Supplementary Figure_2_Szasz.tif
- Supplementary Figure_3_Szasz.tif
- Supplementary Table_1_Szasz.xlsx
- Supplementary Table_2_Szasz.xlsx
- Supplementary Table_3_Szasz.xlsx
- Supplementary Table_4_Szasz.xlsx
- Supplementary Table_5_Szasz.xlsx
- Supplementary Table_6_Szasz.xlsx
