# Supplementary material for: Cell Proliferation Is Strongly Associated with the Treatment Conditions of an ER Stress Inducer New Anti-Melanoma Drug in Melanoma Cell Lines
Source: Biomedicines. 2021 Jan 20;9(2):96. doi: 10.3390/biomedicines9020096 (PMC7908983; doi:10.3390/biomedicines9020096)
Supplement: Supplementary file 1 [file biomedicines-09-00096-s001.zip › Supplementary Table_1_Szasz.xlsx]

## Sheet: Munka1
	Supplementary Table 1 - Primer sequences used in RT-qPCR experiments.
	Gene	Primer sequence (5’-3’)1	Amplicon size (bp)2
	XBP1_spliced	F: TGCTGAGTCCGCAGCAGGTG	169
		R: GCTGGCAGGCTCTGGGGAAG
	CHOP	F:GCACCTCCCAGAGCCCTCACTCTCC	422
		R:GTCTACTCCAAGCCTTCCCCCTGCG
	BiP	F: CGAGGAGGAGGACAAGAAGG	304
		R: CACCTTGAACGGCAAGAACT
	Atg5	F: AAAGATGTGCTTCGAGATGTGT	144
		R: CACTTTGTCAGTTACCAACGTCA
	Atg7	F: CAGTTTGCCCCTTTTAGTAGTGC	82
		R: CCAGCCGATACTCGTTCAGC
	p62	F: GCACCCCAATGTGATCTGC	92
		R: CGCTACACAAGTCGTAGTCTGG
	DRAM1	F: CGTCAGCCGCCTTCATTATCT	245
		R: TCCAAGCACTAAAGACACCAAG
	GAPDH	F: AGCCACATCGCTCAGACAC	66
		R: GCCCAATACGACCAAATCC
	1F: forward, R: reverse; 2bp: base pair
