# Supplementary material for: Cell Proliferation Is Strongly Associated with the Treatment Conditions of an ER Stress Inducer New Anti-Melanoma Drug in Melanoma Cell Lines
Source: Biomedicines. 2021 Jan 20;9(2):96. doi: 10.3390/biomedicines9020096 (PMC7908983; doi:10.3390/biomedicines9020096)
Supplement: Supplementary file 1 [file biomedicines-09-00096-s001.zip › Supplementary Table_2_Szasz.xlsx]

## Sheet: Munka1
	Supplementary Table 2: Molecular functional characterisation of the upregulated genes (6531 genes) in the WM983B melanoma cell line after 14 hours of FBS starvation
		Gene ID	Name	P-value	FDR B&H	FDR B&Y	Bonferroni	Genes from Input	Genes in Annotation
	1.	GO:0005509	calcium ion binding	8.672E-12	1.383E-8	1.100E-7	1.383E-8	96	734
	2.	GO:0005216	ion channel activity	4.644E-8	3.703E-5	2.945E-4	7.407E-5	77	641
	3.	GO:0022857	transmembrane transporter activity	2.095E-7	8.968E-5	7.131E-4	3.342E-4	132	1340
	4.	GO:0015318	inorganic molecular entity transmembrane transporter activity	2.249E-7	8.968E-5	7.131E-4	3.587E-4	112	1089
	5.	GO:0022836	gated channel activity	3.733E-7	1.191E-4	9.469E-4	5.954E-4	61	491
	6.	GO:0015075	ion transmembrane transporter activity	6.439E-7	1.712E-4	1.361E-3	1.027E-3	115	1150
	7.	GO:0005261	cation channel activity	9.899E-7	2.050E-4	1.630E-3	1.579E-3	63	528
	8.	GO:0015267	channel activity	1.095E-6	2.050E-4	1.630E-3	1.746E-3	78	705
	9.	GO:0022803	passive transmembrane transporter activity	1.157E-6	2.050E-4	1.630E-3	1.845E-3	78	706
	10.	GO:0022839	ion gated channel activity	1.554E-6	2.479E-4	1.971E-3	2.479E-3	58	478
	11.	GO:0022832	voltage-gated channel activity	1.809E-6	2.623E-4	2.086E-3	2.885E-3	42	305
	12.	GO:0005215	transporter activity	2.259E-6	3.002E-4	2.388E-3	3.603E-3	140	1505
	13.	GO:0005244	voltage-gated ion channel activity	4.059E-6	4.980E-4	3.960E-3	6.474E-3	41	304
	14.	GO:0022890	inorganic cation transmembrane transporter activity	5.608E-6	6.267E-4	4.984E-3	8.944E-3	87	847
	15.	GO:0008324	cation transmembrane transporter activity	5.894E-6	6.267E-4	4.984E-3	9.401E-3	91	898
	16.	GO:0046873	metal ion transmembrane transporter activity	1.225E-5	1.221E-3	9.710E-3	1.954E-2	68	630
	17.	GO:0022843	voltage-gated cation channel activity	1.434E-5	1.346E-3	1.070E-2	2.288E-2	34	245
