# Supplementary material for: Cell Proliferation Is Strongly Associated with the Treatment Conditions of an ER Stress Inducer New Anti-Melanoma Drug in Melanoma Cell Lines
Source: Biomedicines. 2021 Jan 20;9(2):96. doi: 10.3390/biomedicines9020096 (PMC7908983; doi:10.3390/biomedicines9020096)
Supplement: Supplementary file 1 [file biomedicines-09-00096-s001.zip › Supplementary Table_3_Szasz.xlsx]

## Sheet: Munka1
		Supplementary Table 3: The significantly altered pathways in the WM983B melanoma cell line after 14 hours of FBS starvation using ToppFun Gene Ontology
			ID	Name	Source	P-value	FDR B&H	FDR B&Y	Bonferroni	Genes from Input	Genes in Annotation
		1.	1270037	Cholesterol biosynthesis	BioSystems: REACTOME	6.809E-13	1.709E-9	1.436E-8	1.709E-9	15	24
		2.	142269	superpathway of cholesterol biosynthesis	BioSystems: BIOCYC	1.603E-12	2.012E-9	1.691E-8	4.024E-9	15	25
		3.	SMP00023	Steroid Biosynthesis	SMPDB	2.925E-11	2.447E-8	2.057E-7	7.341E-8	13	21
		4.	PW:0000454	cholesterol biosynthetic	Pathway Ontology	1.257E-9	4.732E-7	3.978E-6	3.155E-6	11	18
		5.	P00014	Cholesterol biosynthesis	PantherDB	3.398E-8	5.331E-6	4.481E-5	8.529E-5	8	11
		6.	82937	Steroid biosynthesis	BioSystems: KEGG	9.853E-8	1.390E-5	1.168E-4	2.473E-4	10	20
		7.	M5889	Ensemble of genes encoding extracellular matrix and extracellular matrix-associated proteins	MSigDB C2 BIOCARTA (v7.1)	9.965E-8	1.390E-5	1.168E-4	2.501E-4	107	1026
		8.	PW:0000248	steroid biosynthetic	Pathway Ontology	1.256E-7	1.659E-5	1.394E-4	3.152E-4	7	9
		9.	1270039	Activation of gene expression by SREBF (SREBP)	BioSystems: REACTOME	1.435E-7	1.801E-5	1.514E-4	3.602E-4	14	42
		10.	M5872	Steroid biosynthesis	MSigDB C2 BIOCARTA (v7.1)	2.342E-7	2.473E-5	2.079E-4	5.878E-4	9	17
		11.	142266	cholesterol biosynthesis II (via 24,25-dihydrolanosterol)	BioSystems: BIOCYC	2.365E-7	2.473E-5	2.079E-4	5.935E-4	8	13
		12.	142267	cholesterol biosynthesis I	BioSystems: BIOCYC	2.365E-7	2.473E-5	2.079E-4	5.935E-4	8	13
		13.	142268	cholesterol biosynthesis III (via desmosterol)	BioSystems: BIOCYC	2.365E-7	2.473E-5	2.079E-4	5.935E-4	8	13
		14.	83050	Calcium signaling pathway	BioSystems: KEGG	3.587E-7	3.547E-5	2.981E-4	9.002E-4	31	182
		15.	MAP00100 Sterol biosynthesis	MAP00100 Sterol biosynthesis	GenMAPP	3.957E-7	3.547E-5	2.981E-4	9.931E-4	7	10
		16.	413387	C5 isoprenoid biosynthesis, mevalonate pathway	BioSystems: KEGG	3.957E-7	3.547E-5	2.981E-4	9.931E-4	7	10
		17.	142207	mevalonate pathway	BioSystems: BIOCYC	3.957E-7	3.547E-5	2.981E-4	9.931E-4	7	10
		18.	M2890	Calcium signaling pathway	MSigDB C2 BIOCARTA (v7.1)	6.165E-7	5.336E-5	4.485E-4	1.547E-3	30	177
		19.	1270038	Regulation of cholesterol biosynthesis by SREBP (SREBF)	BioSystems: REACTOME	9.761E-7	8.166E-5	6.864E-4	2.450E-3	15	55
		20.	413390	Cholesterol biosynthesis, squalene 2,3-epoxide => cholesterol	BioSystems: KEGG	1.029E-6	8.328E-5	7.000E-4	2.582E-3	7	11
		21.	1269903	Transmembrane transport of small molecules	BioSystems: REACTOME	1.236E-6	9.697E-5	8.151E-4	3.103E-3	75	680
		22.	545288	superpathway of geranylgeranyldiphosphate biosynthesis I (via mevalonate)	BioSystems: BIOCYC	2.334E-6	1.775E-4	1.492E-3	5.858E-3	7	12
		23.	M5884	Ensemble of genes encoding core extracellular matrix including ECM glycoproteins, collagens and proteoglycans	MSigDB C2 BIOCARTA (v7.1)	4.049E-6	2.989E-4	2.513E-3	1.016E-2	38	275
		24.	1270001	Metabolism of lipids and lipoproteins	BioSystems: REACTOME	8.309E-6	5.959E-4	5.008E-3	2.086E-2	83	816
		25.	83053	Neuroactive ligand-receptor interaction	BioSystems: KEGG	1.289E-5	8.988E-4	7.555E-3	3.236E-2	37	278
		26.	M13465	Terpenoid backbone biosynthesis	MSigDB C2 BIOCARTA (v7.1)	1.603E-5	1.087E-3	9.139E-3	4.023E-2	7	15
		27.	M13380	Neuroactive ligand-receptor interaction	MSigDB C2 BIOCARTA (v7.1)	1.905E-5	1.258E-3	1.057E-2	4.781E-2	36	272
