# Supplementary material for: Cell Proliferation Is Strongly Associated with the Treatment Conditions of an ER Stress Inducer New Anti-Melanoma Drug in Melanoma Cell Lines
Source: Biomedicines. 2021 Jan 20;9(2):96. doi: 10.3390/biomedicines9020096 (PMC7908983; doi:10.3390/biomedicines9020096)
Supplement: Supplementary file 1 [file biomedicines-09-00096-s001.zip › Supplementary Table_4_Szasz.xlsx]

## Sheet: Munka1
		Supplementary Table 4: Groups of the upregulated genes by molecular functions in the WM983BHA15RES melanoma cell line using ToppFun Gene Ontology
			ID	Name	P-value	FDR B&H	FDR B&Y	Bonferroni	Genes from Input	Genes in Annotation
		1.	GO:0000981	DNA-binding transcription factor activity, RNA polymerase II-specific	2.425E-7	2.581E-4	2.119E-3	5.002E-4	245	1615
		2.	GO:0004713	protein tyrosine kinase activity	2.502E-7	2.581E-4	2.119E-3	5.161E-4	54	237
		3.	GO:0046873	metal ion transmembrane transporter activity	4.297E-7	2.909E-4	2.388E-3	8.864E-4	112	630
		4.	GO:0005261	cation channel activity	5.640E-7	2.909E-4	2.388E-3	1.164E-3	97	528
		5.	GO:0022890	inorganic cation transmembrane transporter activity	2.034E-6	8.394E-4	6.891E-3	4.197E-3	139	847
		6.	GO:0005216	ion channel activity	3.080E-6	1.059E-3	8.695E-3	6.355E-3	110	641
		7.	GO:0022836	gated channel activity	5.259E-6	1.550E-3	1.272E-2	1.085E-2	88	491
		8.	GO:0008324	cation transmembrane transporter activity	7.606E-6	1.961E-3	1.610E-2	1.569E-2	143	898
		9.	GO:0022839	ion gated channel activity	1.031E-5	2.322E-3	1.906E-2	2.127E-2	85	478
		10.	GO:0015318	inorganic molecular entity transmembrane transporter activity	1.231E-5	2.322E-3	1.906E-2	2.540E-2	167	1089
		11.	GO:0015267	channel activity	1.265E-5	2.322E-3	1.906E-2	2.609E-2	116	705
		12.	GO:0022803	passive transmembrane transporter activity	1.351E-5	2.322E-3	1.906E-2	2.786E-2	116	706
		13.	GO:0005244	voltage-gated ion channel activity	1.718E-5	2.726E-3	2.238E-2	3.543E-2	59	304
		14.	GO:0022832	voltage-gated channel activity	1.901E-5	2.802E-3	2.300E-2	3.922E-2	59	305
