# Supplementary material for: Cell Proliferation Is Strongly Associated with the Treatment Conditions of an ER Stress Inducer New Anti-Melanoma Drug in Melanoma Cell Lines
Source: Biomedicines. 2021 Jan 20;9(2):96. doi: 10.3390/biomedicines9020096 (PMC7908983; doi:10.3390/biomedicines9020096)
Supplement: Supplementary file 1 [file biomedicines-09-00096-s001.zip › Supplementary Table_5_Szasz.xlsx]

## Sheet: Munka1
		Supplementary Table 5: Groups of the downregulated genes by molecular functions in the WM983BHA15RES melanoma cell line using ToppFun Gene Ontology.
			ID	Name	P-value	FDR B&H	FDR B&Y	Bonferroni	Genes from Input	Genes in Annotation
		1.	GO:0005201	extracellular matrix structural constituent	5.652E-9	1.195E-5	9.843E-5	1.195E-5	47	178
		2.	GO:0050840	extracellular matrix binding	8.101E-8	8.566E-5	7.054E-4	1.713E-4	23	63
		3.	GO:0008301	DNA binding, bending	5.514E-7	2.796E-4	2.303E-3	1.166E-3	52	236
		4.	GO:0005178	integrin binding	6.930E-7	2.796E-4	2.303E-3	1.466E-3	37	146
		5.	GO:0005518	collagen binding	7.053E-7	2.796E-4	2.303E-3	1.492E-3	25	80
		6.	GO:0003688	DNA replication origin binding	7.933E-7	2.796E-4	2.303E-3	1.678E-3	13	26
		7.	GO:0008092	cytoskeletal protein binding	3.162E-6	9.553E-4	7.866E-3	6.687E-3	163	1061
		8.	GO:0042802	identical protein binding	4.334E-6	1.146E-3	9.435E-3	9.166E-3	279	1997
		9.	GO:0005539	glycosaminoglycan binding	1.020E-5	2.398E-3	1.974E-2	2.158E-2	50	246
		10.	GO:0008017	microtubule binding	1.234E-5	2.516E-3	2.072E-2	2.609E-2	56	288
		11.	GO:0003678	DNA helicase activity	1.309E-5	2.516E-3	2.072E-2	2.768E-2	24	87
		12.	GO:0008094	DNA-dependent ATPase activity	2.021E-5	3.562E-3	2.933E-2	4.274E-2	30	124
