# Supplementary material for: Cell Proliferation Is Strongly Associated with the Treatment Conditions of an ER Stress Inducer New Anti-Melanoma Drug in Melanoma Cell Lines
Source: Biomedicines. 2021 Jan 20;9(2):96. doi: 10.3390/biomedicines9020096 (PMC7908983; doi:10.3390/biomedicines9020096)
Supplement: Supplementary file 1 [file biomedicines-09-00096-s001.zip › Supplementary Table_6_Szasz.xlsx]

## Sheet: Munka1
		Supplementary Table 6: Top 50 overexpressed gene in the WM983BHA15RES melanoma cell line
			Gene ID	Fold Changes ([WM983B-HA15RES] vs [WM983B])	Gene Symbol
		1.	ENSG00000116183	946.29	PAPPA2
		2.	ENSG00000069431	397.36	ABCC9
		3.	ENSG00000125398	344.64	SOX9
		4.	ENSG00000123496	328.15	IL13RA2
		5.	ENSG00000163395	320.50	IGFN1
		6.	ENSG00000128591	305.40	FLNC
		7.	ENSG00000153976	305.34	HS3ST3A1
		8.	ENSG00000148516	304.59	ZEB1
		9.	ENSG00000183873	290.84	SCN5A
		10.	ENSG00000121904	258.94	CSMD2
		11.	ENSG00000128805	222.57	ARHGAP22
		12.	ENSG00000224407	214.40	RP5-956O18.3
		13.	ENSG00000164484	209.80	TMEM200A
		14.	ENSG00000254741	196.14	RP11-661A12.7
		15.	ENSG00000124496	192.52	TRERF1
		16.	ENSG00000139970	191.95	RTN1
		17.	ENSG00000160013	191.81	PTGIR
		18.	ENSG00000259948	180.34	RP11-326A19.5
		19.	ENSG00000283149	178.91	RP11-134F2.8
		20.	ENSG00000076356	176.66	PLXNA2
		21.	ENSG00000155093	173.21	PTPRN2
		22.	ENSG00000111885	170.14	MAN1A1
		23.	ENSG00000176788	167.50	BASP1
		24.	ENSG00000258964	166.23	RP11-618G20.1
		25.	ENSG00000221866	160.97	PLXNA4
		26.	ENSG00000106366	156.16	SERPINE1
		27.	ENSG00000273275	155.57	RP11-474G23.2
		28.	ENSG00000196139	147.58	AKR1C3
		29.	ENSG00000167971	146.16	CASKIN1
		30.	ENSG00000256292	145.54	RP11-955H22.1
		31.	ENSG00000077420	145.41	APBB1IP
		32.	ENSG00000243742	140.31	RPLP0P2
		33.	ENSG00000166446	139.95	CDYL2
		34.	ENSG00000133216	138.53	EPHB2
		35.	ENSG00000232044	135.27	LINC01105
		36.	ENSG00000227051	131.58	C14orf132
		37.	ENSG00000163285	131.01	GABRG1
		38.	ENSG00000155269	129.44	GPR78
		39.	ENSG00000187720	126.51	THSD4
		40.	ENSG00000224982	119.93	TMEM233
		41.	ENSG00000198768	119.14	APCDD1L
		42.	ENSG00000109625	118.63	CPZ
		43.	ENSG00000145107	117.14	TM4SF19
		44.	ENSG00000022267	114.91	FHL1
		45.	ENSG00000204161	111.66	C10orf128
		46.	ENSG00000101188	110.13	NTSR1
		47.	ENSG00000183671	106.81	GPR1
		48.	ENSG00000089199	106.81	CHGB
		49.	ENSG00000273812	105.84	WI2-87327B8.2
		50.	ENSG00000245112	103.24	SMARCA5-AS1
